# Supplementary material for: Genetic Ablation of STE20-Type Kinase MST4 Does Not Alleviate Diet-Induced MASLD Susceptibility in Mice
Source: Int J Mol Sci. 2024 Feb 19;25(4):2446. doi: 10.3390/ijms25042446 (PMC10888586; doi:10.3390/ijms25042446)
Supplement: Supplementary file 1 [file ijms-25-02446-s001.zip]

Archive with 1 entries (1 files):
- ijms-2862732-supplementary.pdf
